# Supplementary material for: Dietary Intake, Cost, and Affordability by Socioeconomic Group in Australia
Source: Int J Environ Res Public Health. 2021 Dec 17;18(24):13315. doi: 10.3390/ijerph182413315 (PMC8703846; doi:10.3390/ijerph182413315)
Supplement: Supplementary file 1 [file ijerph-18-13315-s001.zip]

Archive with 4 entries (4 files):
- Additional Figure 1.pdf
- Additional table 1.pdf
- Additional table 2.pdf
- Additional table 3.pdf
